# Supplementary material for: Comparative analysis and correlation of cancer hotspot proteins and cell markers in tumor-normal adjacent breast and kidney samples using RPPA and LC-MS
Source: Sci Rep. 2026 May 18;16:22442. doi: 10.1038/s41598-026-48754-2 (PMC13377106; doi:10.1038/s41598-026-48754-2)
Supplement: Supplementary file 1 — Supplementary Material 1 [file 41598_2026_48754_MOESM1_ESM.xlsx]

## Sheet: kidney
#MS Type	Cycle Id	Start IM [1/K0]	End IM [1/K0]	Start Mass [m/z]	End Mass [m/z]	CE [eV]
MS1	0	-	-	-	-	-
PASEF	1	0.842	1.073	662.467	679.856	-
PASEF	1	0.6	0.842	422.247	444.272	-
PASEF	2	0.852	1.088	678.856	696.873	-
PASEF	2	0.6	0.852	443.272	462.757	-
PASEF	3	0.871	1.104	695.873	714.886	-
PASEF	3	0.6	0.871	461.757	480.081	-
PASEF	4	0.881	1.121	713.886	733.57	-
PASEF	4	0.6	0.881	479.081	495.286	-
PASEF	5	0.892	1.138	732.57	753.87	-
PASEF	5	0.6	0.892	494.286	510.776	-
PASEF	6	0.893	1.156	752.87	773.897	-
PASEF	6	0.6	0.893	509.776	526.3	-
PASEF	7	0.919	1.175	772.897	797.382	-
PASEF	7	0.6	0.919	525.3	541.303	-
PASEF	8	0.92	1.197	796.382	819.879	-
PASEF	8	0.6	0.92	540.303	555.789	-
PASEF	9	0.936	1.215	818.879	843.874	-
PASEF	9	0.6	0.936	554.789	570.773	-
PASEF	10	0.948	1.234	842.874	870.582	-
PASEF	10	0.6	0.948	569.773	585.285	-
PASEF	11	0.954	1.256	869.582	900.06	-
PASEF	11	0.6	0.954	584.285	600.521	-
PASEF	12	0.972	1.279	899.06	936.428	-
PASEF	12	0.6	0.972	599.521	616.125	-
PASEF	13	1	1.308	935.428	976.403	-
PASEF	13	0.6	1	615.125	631.347	-
PASEF	14	1.006	1.34	975.403	1024.99	-
PASEF	14	0.6	1.006	630.347	647.346	-
PASEF	15	1.019	1.379	1023.99	1085.56	-
PASEF	15	0.6	1.019	646.346	663.467	-

## Sheet: breast
#MS Type	Cycle Id	Start IM [1/K0]	End IM [1/K0]	Start Mass [m/z]	End Mass [m/z]	CE [eV]
MS1	0	-	-	-	-	-
PASEF	1	0.838	1.066	655.374	672.347	-
PASEF	1	0.6	0.838	408.705	431.245	-
PASEF	2	0.841	1.081	671.347	690.313	-
PASEF	2	0.6	0.841	430.245	448.734	-
PASEF	3	0.856	1.098	689.313	708.389	-
PASEF	3	0.6	0.856	447.734	465.739	-
PASEF	4	0.871	1.115	707.389	726.834	-
PASEF	4	0.6	0.871	464.739	483.246	-
PASEF	5	0.889	1.132	725.834	746.38	-
PASEF	5	0.6	0.889	482.246	497.772	-
PASEF	6	0.896	1.15	745.38	767.836	-
PASEF	6	0.6	0.896	496.772	514.3	-
PASEF	7	0.918	1.169	766.836	790.891	-
PASEF	7	0.6	0.918	513.3	530.278	-
PASEF	8	0.923	1.191	789.891	812.904	-
PASEF	8	0.6	0.923	529.278	545.762	-
PASEF	9	0.932	1.21	811.904	835.912	-
PASEF	9	0.6	0.932	544.762	560.798	-
PASEF	10	0.943	1.228	834.912	862.456	-
PASEF	10	0.6	0.943	559.798	576.565	-
PASEF	11	0.96	1.249	861.456	891.409	-
PASEF	11	0.6	0.96	575.565	592.12	-
PASEF	12	0.981	1.272	890.409	924.978	-
PASEF	12	0.6	0.981	591.12	607.803	-
PASEF	13	0.982	1.299	923.978	965.429	-
PASEF	13	0.6	0.982	606.803	623.466	-
PASEF	14	0.993	1.332	964.429	1010	-
PASEF	14	0.6	0.993	622.466	639.809	-
PASEF	15	1.024	1.367	1009	1073.55	-
PASEF	15	0.6	1.024	638.809	656.374	-

## Sheet: GPF1
#----------------------------------------------------------------------------------------------------
# MS Type | Cycle Id | Start IM [1/k0] | End IM [1/k0] | Start Mass [m/z] | End Mass [m/z] | CE [eV]
#----------------------------------------------------------------------------------------------------
MS1	0	-	-	-	-	-
PASEF	1	0.7	0.95	350	376	-
PASEF	2	0.7	0.95	375	401	-
PASEF	3	0.7	0.95	400	426	-
PASEF	4	0.7	0.95	425	451	-
PASEF	5	0.7	0.95	450	476	-
PASEF	6	0.7	0.95	475	501	-
PASEF	7	0.7	0.95	500	526	-
PASEF	8	0.7	0.95	525	551	-
PASEF	9	0.7	0.95	550	576	-
PASEF	10	0.7	0.95	575	601	-
PASEF	11	0.7	0.95	600	626	-
PASEF	12	0.7	0.95	625	651	-
PASEF	13	0.7	0.95	650	676	-
PASEF	14	0.7	0.95	675	701	-
PASEF	15	0.7	0.95	700	726	-
PASEF	16	0.7	0.95	725	751	-
PASEF	17	0.7	0.95	750	776	-
PASEF	18	0.7	0.95	775	801	-
PASEF	19	0.7	0.95	800	826	-
PASEF	20	0.7	0.95	825	851	-
PASEF	21	0.7	0.95	850	876	-
PASEF	22	0.7	0.95	875	901	-
PASEF	23	0.7	0.95	900	926	-
PASEF	24	0.7	0.95	925	951	-
PASEF	25	0.7	0.95	950	976	-

## Sheet: GPF2
#----------------------------------------------------------------------------------------------------
# MS Type | Cycle Id | Start IM [1/k0] | End IM [1/k0] | Start Mass [m/z] | End Mass [m/z] | CE [eV]
#----------------------------------------------------------------------------------------------------
MS1	0	-	-	-	-	-
PASEF	1	0.85	1.1	475	501	-
PASEF	2	0.85	1.1	500	526	-
PASEF	3	0.85	1.1	525	551	-
PASEF	4	0.85	1.1	550	576	-
PASEF	5	0.85	1.1	575	601	-
PASEF	6	0.85	1.1	600	626	-
PASEF	7	0.85	1.1	625	651	-
PASEF	8	0.85	1.1	650	676	-
PASEF	9	0.85	1.1	675	701	-
PASEF	10	0.85	1.1	700	726	-
PASEF	11	0.85	1.1	725	751	-
PASEF	12	0.85	1.1	750	776	-
PASEF	13	0.85	1.1	775	801	-
PASEF	14	0.85	1.1	800	826	-
PASEF	15	0.85	1.1	825	851	-
PASEF	16	0.85	1.1	850	876	-
PASEF	17	0.85	1.1	875	901	-
PASEF	18	0.85	1.1	900	926	-
PASEF	19	0.85	1.1	925	951	-
PASEF	20	0.85	1.1	950	976	-
PASEF	21	0.85	1.1	975	1001	-
PASEF	22	0.85	1.1	1000	1026	-
PASEF	23	0.85	1.1	1025	1051	-
PASEF	24	0.85	1.1	1050	1076	-
PASEF	25	0.85	1.1	1075	1101	-

## Sheet: GPF3
#----------------------------------------------------------------------------------------------------
# MS Type | Cycle Id | Start IM [1/k0] | End IM [1/k0] | Start Mass [m/z] | End Mass [m/z] | CE [eV]
#----------------------------------------------------------------------------------------------------
MS1	0	-	-	-	-	-
PASEF	1	1	1.25	625	651	-
PASEF	2	1	1.25	650	676	-
PASEF	3	1	1.25	675	701	-
PASEF	4	1	1.25	700	726	-
PASEF	5	1	1.25	725	751	-
PASEF	6	1	1.25	750	776	-
PASEF	7	1	1.25	775	801	-
PASEF	8	1	1.25	800	826	-
PASEF	9	1	1.25	825	851	-
PASEF	10	1	1.25	850	876	-
PASEF	11	1	1.25	875	901	-
PASEF	12	1	1.25	900	926	-
PASEF	13	1	1.25	925	951	-
PASEF	14	1	1.25	950	976	-
PASEF	15	1	1.25	975	1001	-
PASEF	16	1	1.25	1000	1026	-
PASEF	17	1	1.25	1025	1051	-
PASEF	18	1	1.25	1050	1076	-
PASEF	19	1	1.25	1075	1101	-
PASEF	20	1	1.25	1100	1126	-
PASEF	21	1	1.25	1125	1151	-
PASEF	22	1	1.25	1150	1176	-
PASEF	23	1	1.25	1175	1201	-
PASEF	24	1	1.25	1200	1226	-
PASEF	25	1	1.25	1225	1251	-

## Sheet: GPF4
#----------------------------------------------------------------------------------------------------
# MS Type | Cycle Id | Start IM [1/k0] | End IM [1/k0] | Start Mass [m/z] | End Mass [m/z] | CE [eV]
#----------------------------------------------------------------------------------------------------
MS1	0	-	-	-	-	-
PASEF	1	1.15	1.4	775	801	-
PASEF	2	1.15	1.4	800	826	-
PASEF	3	1.15	1.4	825	851	-
PASEF	4	1.15	1.4	850	876	-
PASEF	5	1.15	1.4	875	901	-
PASEF	6	1.15	1.4	900	926	-
PASEF	7	1.15	1.4	925	951	-
PASEF	8	1.15	1.4	950	976	-
PASEF	9	1.15	1.4	975	1001	-
PASEF	10	1.15	1.4	1000	1026	-
PASEF	11	1.15	1.4	1025	1051	-
PASEF	12	1.15	1.4	1050	1076	-
PASEF	13	1.15	1.4	1075	1101	-
PASEF	14	1.15	1.4	1100	1126	-
PASEF	15	1.15	1.4	1125	1151	-
PASEF	16	1.15	1.4	1150	1176	-
PASEF	17	1.15	1.4	1175	1201	-
PASEF	18	1.15	1.4	1200	1226	-
PASEF	19	1.15	1.4	1225	1251	-
PASEF	20	1.15	1.4	1250	1276	-
PASEF	21	1.15	1.4	1275	1301	-
PASEF	22	1.15	1.4	1300	1326	-
PASEF	23	1.15	1.4	1325	1351	-
PASEF	24	1.15	1.4	1350	1376	-
PASEF	25	1.15	1.4	1375	1401	-
