# Supplementary material for: Comparative analysis and correlation of cancer hotspot proteins and cell markers in tumor-normal adjacent breast and kidney samples using RPPA and LC-MS
Source: Sci Rep. 2026 May 18;16:22442. doi: 10.1038/s41598-026-48754-2 (PMC13377106; doi:10.1038/s41598-026-48754-2)
Supplement: Supplementary file 2 — Supplementary Material 2 [file 41598_2026_48754_MOESM2_ESM.xlsx]

## Sheet: proteins
RowID
