# Supplementary material for: Comparative analysis and correlation of cancer hotspot proteins and cell markers in tumor-normal adjacent breast and kidney samples using RPPA and LC-MS
Source: Sci Rep. 2026 May 18;16:22442. doi: 10.1038/s41598-026-48754-2 (PMC13377106; doi:10.1038/s41598-026-48754-2)
Supplement: Supplementary file 4 — Supplementary Material 4 [file 41598_2026_48754_MOESM4_ESM.csv]

Compound	Formula	Adduct	m/z	z	t start (min)	t stop (min)	HCD Collision Energies (%)	Maximum Injection Time (ms)
P60709_M[-89.02992]DDDIAALVVDNGSGMC[+57.021464]K		(no adduct)	911.4033	2	80	84	30	54
P60709_M[-89.02992]DDDIAALVVDN[+0.984016]GSGMC[+57.021464]K		(no adduct)	911.8953	2	74	90	30	54
P27797_EQFLDGDGWTSR		(no adduct)	705.8179	2	58	64	30	54
P27797_GLQTSQDAR		(no adduct)	488.2463	2	23.7	27.7	30	54
P27797_FYALSASFEPFSNK		(no adduct)	804.3907	2	78.5	82.5	30	54
P27797_GQTLVVQFTVK		(no adduct)	610.3559	2	66	72	30	54
P27797_HEQNIDC[+57.021464]GGGYVK		(no adduct)	492.8894	3	32	36	30	54
Q03135_YVDSEGHLYTVPIR		(no adduct)	550.2825	3	54.5	58.5	30	54
Q03135_AMADELSEK		(no adduct)	497.2315	2	37	41	30	54
Q03135_QVYDAHTK		(no adduct)	481.2405	2	22.5	26.5	30	54
Q03135_HLNDDVVK		(no adduct)	470.2483	2	28.5	32.5	30	54
Q03135_ASFTTFTVTK		(no adduct)	551.7926	2	56	60	30	54
P17661_GSSSSVTSR		(no adduct)	434.212	2	19.5	23.5	30	54
P17661_TSGGAGGLGSLR		(no adduct)	516.7753	2	40	44	30	54
P17661_VAELYEEELR		(no adduct)	625.8168	2	53	57	30	54
P17661_AQYETIAAK		(no adduct)	497.7638	2	34.5	38.5	30	54
P22087_HEGVFIC[+57.021464]R		(no adduct)	509.2504	2	38	42	30	54
P22087_NLVPGESVYGEK		(no adduct)	646.3301	2	48	52	30	54
P22087_TNIIPVIEDAR		(no adduct)	620.8484	2	66	70	30	54
P22087_NGGHFVISIK		(no adduct)	536.3009	2	50.5	54.5	30	112
Q08379_TFSSTESLR		(no adduct)	514.2564	2	38	42	30	54
Q08379_EQLAELQSGFVK		(no adduct)	674.859	2	60	64	30	54
Q08379_SQEAQSLQQQR		(no adduct)	651.8235	2	25.5	29.5	30	54
Q08379_QELQETQER		(no adduct)	580.7807	2	25.5	29.5	30	54
Q08379_LLELQELVLR		(no adduct)	613.3794	2	85.5	89.5	30	54
P11717_TYHSVGDSVLR		(no adduct)	617.3148	2	38	42	30	54
P11717_YDLSALVR		(no adduct)	468.7611	2	64.5	68.5	30	54
P11717_VAGLLTQK		(no adduct)	415.2607	2	41.5	45.5	30	54
P11717_AGFTAAYSEK		(no adduct)	522.7535	2	38.5	42.5	30	54
P11717_SFSLGDIYFK		(no adduct)	588.8004	2	78.5	82.5	30	54
P08727_QSSATSSFGGLGGGSVR		(no adduct)	777.879	2	48	52	30	54
P08727_FGPGVAFR		(no adduct)	425.7321	2	53.5	57.5	30	54
P08727_GVSVSSAR		(no adduct)	381.7089	2	25.5	29.5	30	54
P08727_ILGATIENSR		(no adduct)	537.3011	2	44	48	30	54
P08727_DAEAWFTSR		(no adduct)	541.7487	2	59	63	30	54
O60341_EYDELAETQGK		(no adduct)	641.7935	2	37.5	41.5	30	54
O60341_STSQTFIYK		(no adduct)	537.7769	2	43	47	30	250
O60341_QQPPAVQFVPPLPEWK		(no adduct)	931.004	2	85.5	89.5	30	250
O60341_GIFGSSAVPQPK		(no adduct)	594.3246	2	56	60	30	112
O60341_NYPATVHGALLSGLR		(no adduct)	784.9308	2	58.5	62.5	30	112
P05023_SPDFTNENPLETR		(no adduct)	760.3548	2	56	60	30	54
P05023_TSATWLALSR		(no adduct)	553.3037	2	62.5	66.5	30	54
P05023_AVAGDASESALLK		(no adduct)	616.3301	2	47	51	30	54
P05023_YQLSIHK		(no adduct)	444.7505	2	37	41	30	54
P05023_DAFQNAYLELGGLGER		(no adduct)	876.9312	2	80.3	84.3	30	54
P52948_ALQTTGTAK		(no adduct)	445.7507	2	23.5	27.5	30	54
P52948_SLVGGLLQSK		(no adduct)	501.3031	2	62	66	30	54
P52948_LYQTPLELK		(no adduct)	552.8186	2	58.5	62.5	30	54
P52948_LALLLSQFVGSQSVR		(no adduct)	809.4698	2	87	91	30	54
P52948_IFALLAGK		(no adduct)	416.7682	2	67.7	71.7	30	54
P23396_TEIIILATR		(no adduct)	515.3188	2	65	69	30	54
P23396_TQNVLGEK		(no adduct)	444.7429	2	31.5	35.5	30	54
P23396_ELTAVVQK		(no adduct)	444.2635	2	38	42	30	54
P23396_FGFPEGSVELYAEK		(no adduct)	786.8827	2	71.4	75.4	30	54
P23396_LLGGLAVR		(no adduct)	399.7634	2	55	59	30	54
P08670_SYVTTSTR		(no adduct)	457.7325	2	27.7	31.7	30	54
P08670_TYSLGSALR		(no adduct)	484.264	2	50	54	30	54
P08670_SLYASSPGGVYATR		(no adduct)	714.8595	2	47	51	30	54
P08670_ILLAELEQLK		(no adduct)	585.3606	2	78	82	30	54
P08670_VESLQEEIAFLK		(no adduct)	703.3823	2	77.5	81.5	30	54
P08670_QESTEYR		(no adduct)	456.7065	2	21.7	25.7	30	54
P01112_SFEDIHQYR		(no adduct)	597.7805	2	38.7	42.7	30	54
P01112_SYGIPYIETSAK		(no adduct)	664.8403	2	63	67	30	112
P01112_LNPPDESGPGC[+57.021464]MSC[+57.021464]K		(no adduct)	824.8418	2	40.5	44.5	30	112
O60674_SDNIIFQFTK		(no adduct)	606.8166	2	72.8	76.8	30	112
O60674_LSDPGISITVLPK		(no adduct)	670.3952	2	71.5	75.5	30	112
O60674_YDPLQDNTGEVVAVK		(no adduct)	824.4149	2	58	62	30	112
O60674_LIMEYLPYGSLR		(no adduct)	727.8892	2	79	83	30	112
O60674_LLQYTSQIC[+57.021464]K		(no adduct)	627.3316	2	48.5	52.5	30	112
P08581_EVFNILQAAYVSK		(no adduct)	741.4036	2	80	84	30	112
P08581_TEFTTALQR		(no adduct)	533.78	2	48	52	30	112
P08581_GDLTIANLGTSEGR		(no adduct)	702.3599	2	58	62	30	112
P08581_EDPIVYEIHPTK		(no adduct)	720.8721	2	52.5	56.5	30	112
P08581_SFISGGSTITGVGK		(no adduct)	655.8512	2	53	59	30	112
P06400_NIEISVHK		(no adduct)	470.2665	2	38.5	42.5	30	112
P06400_LSIQNFSK		(no adduct)	468.7611	2	50.3	54.3	30	112
P06400_STSLSLFYK		(no adduct)	523.2819	2	64	68	30	112
P06400_ISEGLPTPTK		(no adduct)	521.7926	2	44	48	30	112
P06400_ILVSIGESFGTSEK		(no adduct)	733.8905	2	67	71	30	112
Q06124_SNPGDFTLSVR		(no adduct)	596.8015	2	56.2	60.2	30	54
Q06124_YDVGGGER		(no adduct)	426.6959	2	26.6	30.6	30	54
Q06124_FDSLTDLVEHYK		(no adduct)	733.8617	2	71.8	75.8	30	54
Q06124_INAAEIESR		(no adduct)	501.7644	2	37.8	41.8	30	54
Q06124_ESAAHDYTLR		(no adduct)	581.778	2	31.2	35.2	30	54
P29992_VTTFEHQYVSAIK		(no adduct)	761.8986	2	48.3	52.3	30	54
P29992_YYLTDVDR		(no adduct)	522.7535	2	47.2	51.2	30	54
P29992_IATLGYLPTQQDVLR		(no adduct)	844.4725	2	71.8	75.8	30	54
P29992_ILYSHLVDYFPEFDGPQR		(no adduct)	732.6969	3	81.7	85.7	30	54
P50148_INDEIER		(no adduct)	444.7247	2	31.9	35.9	30	112
P50148_VSAFENPYVDAIK		(no adduct)	726.8721	2	66.1	70.1	30	54
P50148_EYQLSDSTK		(no adduct)	535.7537	2	33	37	30	54
P50148_VADPAYLPTQQDVLR		(no adduct)	843.4465	2	62.1	66.1	30	54
P50148_IMYSHLVDYFPEYDGPQR		(no adduct)	744.014	3	72.3	76.3	30	54
P01111_TGEGFLC[+57.021464]VFAINNSK		(no adduct)	828.9061	2	82.7	86.7	30	112
P01111_SFADINLYR		(no adduct)	549.7826	2	62.6	66.6	30	54
P01111_QAHELAK		(no adduct)	398.7192	2	20.6	24.6	30	250
P12931_GPSAAFAPAAAEPK		(no adduct)	642.8328	2	45.5	49.5	30	54
P12931_LLLNAENPR		(no adduct)	520.2984	2	47.5	51.5	30	54
P12931_LDSGGFYITSR		(no adduct)	608.3039	2	56	60	30	112
P12931_SDVWSFGILLTELTTK		(no adduct)	905.4853	2	104	108	30	112
P12931_EVLDQVER		(no adduct)	494.2589	2	39	43	30	54
Q12824_DHGYTTLATSVTLLK		(no adduct)	810.4356	2	68.3	72.3	30	112
Q12824_ASEVEEILDGNDEK		(no adduct)	774.3572	2	60.3	64.3	30	112
Q12824_AVSISTEPPTYLR		(no adduct)	717.3854	2	58	62	30	54
Q12824_GQLSWHQK		(no adduct)	492.2565	2	31.8	37.8	30	112
P06748_PQNYLFGC[+57.021464]ELK		(no adduct)	684.8345	2	64	68	30	112
P06748_VDNDENEHQLSLR		(no adduct)	784.8686	2	37	41	30	54
P06748_TVSLGAGAK		(no adduct)	402.2347	2	32	36	30	54
P06748_VTLATLK		(no adduct)	373.2445	2	46.5	50.5	30	54
P06748_GPSSVEDIK		(no adduct)	466.2402	2	33	37	30	54
