# Supplementary material for: Comparative analysis and correlation of cancer hotspot proteins and cell markers in tumor-normal adjacent breast and kidney samples using RPPA and LC-MS
Source: Sci Rep. 2026 May 18;16:22442. doi: 10.1038/s41598-026-48754-2 (PMC13377106; doi:10.1038/s41598-026-48754-2)
Supplement: Supplementary file 11 — Supplementary Material 11 [file 41598_2026_48754_MOESM11_ESM.xlsx]

## Sheet: Byonic
Protein database	uniprotkb_human_20240312.fasta
Spectrum-level FDR	Auto cut
Cleavage residues	KR
Digest cutter	C-terminal cutter
Peptide termini	Fully specific
Maximum number of missed cleavages	2
Precursor tolerance	10.0 ppm
Fragment tolerance	frag:qtof_hcd 20.0 ppm
Fragment tolerance version	2
Charges applied to charge-unassigned spectra:	1,2,3
Precursor mass max	10000.0
N-glycan search	None
O-glycan search	None
Off by x isotopes	-2,-1,0,+1,+2
Contaminants added	true
Decoys added	true
%Additional parameters:
Disulfide Enable	false
Trisulfide Enable	false
DSS Crosslink Enable	false
Custom Crosslink Enable	false
Wildcard Enable	0
Combyne cut off score	Auto
Protein FDR cutoff	1%
Focused DB created	false
Export mzIdentML	true
Score version	2
precursor_assignment_flags	2
po_NumberMonosReturn	1
Lock mass list	None
%Modification searches:
common_modifications_max	2
rare_modifications_max	1
%Fixed and variable modifications:
Carbamidomethyl / +57.021464 @ C | fixed
Oxidation / +15.994915 @ M | common1
Deamidated / +0.984016 @ N | common1
Deamidated / +0.984016 @ Q | common1
Gln->pyro-Glu / -17.026549 @ N-Term Q | rare1
Glu->pyro-Glu / -18.010565 @ N-Term E | rare1
Ammonia-loss / -17.026549 @ N-Term C | rare1
Carbamyl / +43.005814 @ N-term | common1
Carbamyl / +43.005814 @ K | common1
Carbamyl / +43.005814 @ R | common1
Acetyl / +42.010565 @ Protein N-term | rare1
% Custom modification text below
%Glycan modifications:
Show all N-glycopeptides	0
%Addition parameters:
Product Version	PMI-Byonic-Com:v5.0.20-g02838203

## Sheet: MaxQuant
Parameter	Value
Version	2.4.0.0
Include contaminants	TRUE
PSM FDR	0.01
PSM FDR Crosslink	0.01
Protein FDR	0.01
Site FDR	0.01
Use Normalized Ratios For Occupancy	TRUE
Min. peptide Length	7
Min. score for unmodified peptides	0
Min. score for modified peptides	40
Min. delta score for unmodified peptides	0
Min. delta score for modified peptides	6
Min. unique peptides	0
Min. razor peptides	1
Min. peptides	1
Use only unmodified peptides and	TRUE
Modifications included in protein quantification	Oxidation (M);Acetyl (Protein N-term)
Peptides used for protein quantification	Razor
Discard unmodified counterpart peptides	TRUE
Label min. ratio count	2
Use delta score	FALSE
iBAQ	TRUE
iBAQ log fit	TRUE
Match between runs	TRUE
Matching time window [min]	0.8
Match ion mobility window [indices]	0.05
Alignment time window [min]	15
Alignment ion mobility window [indices]	1
Find dependent peptides	FALSE
Fasta file	Breast_2024_04_11.fasta or Kideny_2024_04_11.fasta
Decoy mode	revert
Include contaminants	TRUE
Advanced ratios	TRUE
Fixed andromeda index folder
Combined folder location
Second peptides	TRUE
Stabilize large LFQ ratios	TRUE
Separate LFQ in parameter groups	FALSE
Require MS/MS for LFQ comparisons	FALSE
Calculate peak properties	TRUE
Main search max. combinations	200
Advanced site intensities	TRUE
Write msScans table	FALSE
Write msmsScans table	TRUE
Write ms3Scans table	TRUE
Write allPeptides table	TRUE
Write mzRange table	TRUE
Write DIA fragments table	FALSE
Write DIA fragments quant table	FALSE
Write pasefMsmsScans table	TRUE
Write accumulatedMsmsScans table	TRUE
Max. peptide mass [Da]	4600
Min. peptide length for unspecific search	8
Max. peptide length for unspecific search	25
Razor protein FDR	TRUE
Disable MD5	FALSE
Max mods in site table	3
Match unidentified features	FALSE
Epsilon score for mutations
Evaluate variant peptides separately	TRUE
Variation mode	None
MS/MS tol. (FTMS)	20 ppm
Top MS/MS peaks per Da interval. (FTMS)	12
Da interval. (FTMS)	100
MS/MS deisotoping (FTMS)	TRUE
MS/MS deisotoping tolerance (FTMS)	7
MS/MS deisotoping tolerance unit (FTMS)	ppm
MS/MS higher charges (FTMS)	TRUE
MS/MS water loss (FTMS)	TRUE
MS/MS water loss (FTMS for cross link)	FALSE
MS/MS ammonia loss (FTMS)	TRUE
MS/MS ammonia loss (FTMS for cross link)	FALSE
MS/MS dependent losses (FTMS)	TRUE
MS/MS recalibration (FTMS)	FALSE
MS/MS tol. (ITMS)	0.5 Da
Top MS/MS peaks per Da interval. (ITMS)	8
Da interval. (ITMS)	100
MS/MS deisotoping (ITMS)	FALSE
MS/MS deisotoping tolerance (ITMS)	0.15
MS/MS deisotoping tolerance unit (ITMS)	Da
MS/MS higher charges (ITMS)	TRUE
MS/MS water loss (ITMS)	TRUE
MS/MS water loss (ITMS for cross link)	FALSE
MS/MS ammonia loss (ITMS)	TRUE
MS/MS ammonia loss (ITMS for cross link)	FALSE
MS/MS dependent losses (ITMS)	TRUE
MS/MS recalibration (ITMS)	FALSE
MS/MS tol. (TOF)	25 ppm
Top MS/MS peaks per Da interval. (TOF)	16
Da interval. (TOF)	100
MS/MS deisotoping (TOF)	TRUE
MS/MS deisotoping tolerance (TOF)	0.01
MS/MS deisotoping tolerance unit (TOF)	Da
MS/MS higher charges (TOF)	TRUE
MS/MS water loss (TOF)	TRUE
MS/MS water loss (TOF for cross link)	FALSE
MS/MS ammonia loss (TOF)	TRUE
MS/MS ammonia loss (TOF for cross link)	FALSE
MS/MS dependent losses (TOF)	TRUE
MS/MS recalibration (TOF)	FALSE
MS/MS tol. (Unknown)	20 ppm
Top MS/MS peaks per Da interval. (Unknown)	12
Da interval. (Unknown)	100
MS/MS deisotoping (Unknown)	TRUE
MS/MS deisotoping tolerance (Unknown)	7
MS/MS deisotoping tolerance unit (Unknown)	ppm
MS/MS higher charges (Unknown)	TRUE
MS/MS water loss (Unknown)	TRUE
MS/MS water loss (Unknown for cross link)	FALSE
MS/MS ammonia loss (Unknown)	TRUE
MS/MS ammonia loss (Unknown for cross link)	FALSE
MS/MS dependent losses (Unknown)	TRUE
MS/MS recalibration (Unknown)	FALSE
Site tables	Oxidation (M)Sites.txt
