# Supplementary material for: Comparative analysis and correlation of cancer hotspot proteins and cell markers in tumor-normal adjacent breast and kidney samples using RPPA and LC-MS
Source: Sci Rep. 2026 May 18;16:22442. doi: 10.1038/s41598-026-48754-2 (PMC13377106; doi:10.1038/s41598-026-48754-2)
Supplement: Supplementary file 14 — Supplementary Material 14 [file 41598_2026_48754_MOESM14_ESM.zip]

Archive with 14 entries (14 files):
- graph_H_I_Spearman_Breast_not_div_VIM.tif
- graph_H_I_Spearman_Kidney_not_div_VIM.tif
- graph_A_Breast_RPPA_div_VIM.tif
- graph_A_Kidney_RPPA_div_VIM.tif
- graph_B_Breast_LC_MS_norm_div_VIM.tif
- graph_B_Kidney_LC_MS_norm_div_VIM.tif
- graph_C_Breast_LC_MS_raw_div_VIM.tif
- graph_C_Kidney_LC_MS_raw_div_VIM.tif
- graph_D_Breast_LC_MS_raw_not_div_VIM.tif
- graph_D_Kidney_LC_MS_raw_not_div_VIM.tif
- graph_E_Breast_LC_MS_norm_not_div_VIM.tif
- graph_E_Kidney_LC_MS_norm_not_div_VIM.tif
- graph_F_G_Spearman_Breast_div_VIM.tif
- graph_F_G_Spearman_Kidney_div_VIM.tif
