# Supplementary material for: Comparative analysis and correlation of cancer hotspot proteins and cell markers in tumor-normal adjacent breast and kidney samples using RPPA and LC-MS
Source: Sci Rep. 2026 May 18;16:22442. doi: 10.1038/s41598-026-48754-2 (PMC13377106; doi:10.1038/s41598-026-48754-2)
Supplement: Supplementary file 17 — Supplementary Material 17 [file 41598_2026_48754_MOESM17_ESM.zip]

Archive with 230 entries (223 files):
- RPPA normalizations to cell markers/
- RPPA normalizations to cell markers/Breast_Plots/
- RPPA normalizations to cell markers/Breast_Plots/Oncoproteins_breast/
- RPPA normalizations to cell markers/Breast_Plots/Oncoproteins_breast/AKT1_Breast_H.png
- RPPA normalizations to cell markers/Breast_Plots/Oncoproteins_breast/AKT1_Breast_T.png
- RPPA normalizations to cell markers/Breast_Plots/Oncoproteins_breast/ALK_Breast_H.png
- RPPA normalizations to cell markers/Breast_Plots/Oncoproteins_breast/ALK_Breast_T.png
- RPPA normalizations to cell markers/Breast_Plots/Oncoproteins_breast/BRAF_Breast_H.png
- RPPA normalizations to cell markers/Breast_Plots/Oncoproteins_breast/BRAF_Breast_T.png
- RPPA normalizations to cell markers/Breast_Plots/Oncoproteins_breast/CTNNB1_Breast_H.png
- RPPA normalizations to cell markers/Breast_Plots/Oncoproteins_breast/CTNNB1_Breast_T.png
- RPPA normalizations to cell markers/Breast_Plots/Oncoproteins_breast/EGFR_Breast_H.png
- RPPA normalizations to cell markers/Breast_Plots/Oncoproteins_breast/EGFR_Breast_T.png
- RPPA normalizations to cell markers/Breast_Plots/Oncoproteins_breast/FGFR1_Breast_H.png
- RPPA normalizations to cell markers/Breast_Plots/Oncoproteins_breast/FGFR1_Breast_T.png
- RPPA normalizations to cell markers/Breast_Plots/Oncoproteins_breast/FLT3_Breast_H.png
- RPPA normalizations to cell markers/Breast_Plots/Oncoproteins_breast/FLT3_Breast_T.png
- RPPA normalizations to cell markers/Breast_Plots/Oncoproteins_breast/GNA11_Breast_H.png
- RPPA normalizations to cell markers/Breast_Plots/Oncoproteins_breast/GNA11_Breast_T.png
- RPPA normalizations to cell markers/Breast_Plots/Oncoproteins_breast/GNAQ_Breast_H.png
- RPPA normalizations to cell markers/Breast_Plots/Oncoproteins_breast/GNAQ_Breast_T.png
- RPPA normalizations to cell markers/Breast_Plots/Oncoproteins_breast/HRAS_Breast_H.png
- RPPA normalizations to cell markers/Breast_Plots/Oncoproteins_breast/HRAS_Breast_T.png
- RPPA normalizations to cell markers/Breast_Plots/Oncoproteins_breast/IDH1_Breast_H.png
- RPPA normalizations to cell markers/Breast_Plots/Oncoproteins_breast/IDH1_Breast_T.png
- RPPA normalizations to cell markers/Breast_Plots/Oncoproteins_breast/IDH2_Breast_H.png
- RPPA normalizations to cell markers/Breast_Plots/Oncoproteins_breast/IDH2_Breast_T.png
- RPPA normalizations to cell markers/Breast_Plots/Oncoproteins_breast/JAK3_Breast_H.png
- RPPA normalizations to cell markers/Breast_Plots/Oncoproteins_breast/JAK3_Breast_T.png
- RPPA normalizations to cell markers/Breast_Plots/Oncoproteins_breast/KIT_Breast_H.png
- RPPA normalizations to cell markers/Breast_Plots/Oncoproteins_breast/KIT_Breast_T.png
- RPPA normalizations to cell markers/Breast_Plots/Oncoproteins_breast/KRAS_Breast_H.png
- RPPA normalizations to cell markers/Breast_Plots/Oncoproteins_breast/KRAS_Breast_T.png
- RPPA normalizations to cell markers/Breast_Plots/Oncoproteins_breast/MET_Breast_H.png
- RPPA normalizations to cell markers/Breast_Plots/Oncoproteins_breast/MET_Breast_T.png
- RPPA normalizations to cell markers/Breast_Plots/Oncoproteins_breast/NRAS_Breast_H.png
- RPPA normalizations to cell markers/Breast_Plots/Oncoproteins_breast/NRAS_Breast_T.png
- RPPA normalizations to cell markers/Breast_Plots/Oncoproteins_breast/PDGFRA_Breast_H.png
- RPPA normalizations to cell markers/Breast_Plots/Oncoproteins_breast/PDGFRA_Breast_T.png
- RPPA normalizations to cell markers/Breast_Plots/Oncoproteins_breast/SRC(AB1)_Breast_H.png
- RPPA normalizations to cell markers/Breast_Plots/Oncoproteins_breast/SRC(AB1)_Breast_T.png
- RPPA normalizations to cell markers/Breast_Plots/Oncoproteins_breast/SRC(AB2)_Breast_H.png
- RPPA normalizations to cell markers/Breast_Plots/Oncoproteins_breast/SRC(AB2)_Breast_T.png
- RPPA normalizations to cell markers/Breast_Plots/Oncoproteins_breast/TPOR_Breast_H.png
- RPPA normalizations to cell markers/Breast_Plots/Oncoproteins_breast/TPOR_Breast_T.png
- RPPA normalizations to cell markers/Breast_Plots/Oncoproteins_breast/VEGFR2(AB1)_Breast_H.png
- RPPA normalizations to cell markers/Breast_Plots/Oncoproteins_breast/VEGFR2(AB1)_Breast_T.png
- RPPA normalizations to cell markers/Breast_Plots/Oncoproteins_breast/VEGFR2(AB2)_Breast_H.png
- RPPA normalizations to cell markers/Breast_Plots/Oncoproteins_breast/VEGFR2(AB2)_Breast_T.png
- RPPA normalizations to cell markers/Breast_Plots/Tumor_suppr_Breast/
- RPPA normalizations to cell markers/Breast_Plots/Tumor_suppr_Breast/ABL1_Breast_H.png
- RPPA normalizations to cell markers/Breast_Plots/Tumor_suppr_Breast/ABL1_Breast_T.png
- RPPA normalizations to cell markers/Breast_Plots/Tumor_suppr_Breast/APC(AB1)_Breast_H.png
- RPPA normalizations to cell markers/Breast_Plots/Tumor_suppr_Breast/APC(AB1)_Breast_T.png
- RPPA normalizations to cell markers/Breast_Plots/Tumor_suppr_Breast/APC(AB2)_Breast_H.png
- RPPA normalizations to cell markers/Breast_Plots/Tumor_suppr_Breast/APC(AB2)_Breast_T.png
- RPPA normalizations to cell markers/Breast_Plots/Tumor_suppr_Breast/ATM_Breast_H.png
- RPPA normalizations to cell markers/Breast_Plots/Tumor_suppr_Breast/ATM_Breast_T.png
- RPPA normalizations to cell markers/Breast_Plots/Tumor_suppr_Breast/CDH1_Breast_H.png
- RPPA normalizations to cell markers/Breast_Plots/Tumor_suppr_Breast/CDH1_Breast_T.png
- RPPA normalizations to cell markers/Breast_Plots/Tumor_suppr_Breast/CSF1R_Breast_H.png
- RPPA normalizations to cell markers/Breast_Plots/Tumor_suppr_Breast/CSF1R_Breast_T.png
- RPPA normalizations to cell markers/Breast_Plots/Tumor_suppr_Breast/ERBB2_Breast_H.png
- RPPA normalizations to cell markers/Breast_Plots/Tumor_suppr_Breast/ERBB2_Breast_T.png
- RPPA normalizations to cell markers/Breast_Plots/Tumor_suppr_Breast/ERBB4_Breast_H.png
- RPPA normalizations to cell markers/Breast_Plots/Tumor_suppr_Breast/ERBB4_Breast_T.png
- RPPA normalizations to cell markers/Breast_Plots/Tumor_suppr_Breast/EZH2_Breast_H.png
- RPPA normalizations to cell markers/Breast_Plots/Tumor_suppr_Breast/EZH2_Breast_T.png
- RPPA normalizations to cell markers/Breast_Plots/Tumor_suppr_Breast/FBXW7_Breast_H.png
- RPPA normalizations to cell markers/Breast_Plots/Tumor_suppr_Breast/FBXW7_Breast_T.png
- RPPA normalizations to cell markers/Breast_Plots/Tumor_suppr_Breast/FGFR2_Breast_H.png
- RPPA normalizations to cell markers/Breast_Plots/Tumor_suppr_Breast/FGFR2_Breast_T.png
- RPPA normalizations to cell markers/Breast_Plots/Tumor_suppr_Breast/FGFR3_Breast_H.png
- RPPA normalizations to cell markers/Breast_Plots/Tumor_suppr_Breast/FGFR3_Breast_T.png
- RPPA normalizations to cell markers/Breast_Plots/Tumor_suppr_Breast/GNAS_Breast_H.png
- RPPA normalizations to cell markers/Breast_Plots/Tumor_suppr_Breast/GNAS_Breast_T.png
- RPPA normalizations to cell markers/Breast_Plots/Tumor_suppr_Breast/HNF1A_Breast_H.png
- RPPA normalizations to cell markers/Breast_Plots/Tumor_suppr_Breast/HNF1A_Breast_T.png
- RPPA normalizations to cell markers/Breast_Plots/Tumor_suppr_Breast/JAK2_Breast_H.png
- RPPA normalizations to cell markers/Breast_Plots/Tumor_suppr_Breast/JAK2_Breast_T.png
- RPPA normalizations to cell markers/Breast_Plots/Tumor_suppr_Breast/MLH1_Breast_H.png
- RPPA normalizations to cell markers/Breast_Plots/Tumor_suppr_Breast/MLH1_Breast_T.png
- RPPA normalizations to cell markers/Breast_Plots/Tumor_suppr_Breast/NOTCH1_Breast_H.png
- RPPA normalizations to cell markers/Breast_Plots/Tumor_suppr_Breast/NOTCH1_Breast_T.png
- RPPA normalizations to cell markers/Breast_Plots/Tumor_suppr_Breast/NPM1(AB1)_Breast_H.png
- RPPA normalizations to cell markers/Breast_Plots/Tumor_suppr_Breast/NPM1(AB1)_Breast_T.png
- RPPA normalizations to cell markers/Breast_Plots/Tumor_suppr_Breast/NPM1(AB2)_Breast_H.png
- RPPA normalizations to cell markers/Breast_Plots/Tumor_suppr_Breast/NPM1(AB2)_Breast_T.png
- RPPA normalizations to cell markers/Breast_Plots/Tumor_suppr_Breast/p14ARF_Breast_H.png
- RPPA normalizations to cell markers/Breast_Plots/Tumor_suppr_Breast/p14ARF_Breast_T.png
- RPPA normalizations to cell markers/Breast_Plots/Tumor_suppr_Breast/p16INK4A(AB1)_Breast_H.png
- RPPA normalizations to cell markers/Breast_Plots/Tumor_suppr_Breast/p16INK4A(AB1)_Breast_T.png
- RPPA normalizations to cell markers/Breast_Plots/Tumor_suppr_Breast/p16INK4A(AB2)_Breast_H.png
- RPPA normalizations to cell markers/Breast_Plots/Tumor_suppr_Breast/p16INK4A(AB2)_Breast_T.png
- RPPA normalizations to cell markers/Breast_Plots/Tumor_suppr_Breast/PTEN_Breast_H.png
- RPPA normalizations to cell markers/Breast_Plots/Tumor_suppr_Breast/PTEN_Breast_T.png
- RPPA normalizations to cell markers/Breast_Plots/Tumor_suppr_Breast/RB1_Breast_H.png
- RPPA normalizations to cell markers/Breast_Plots/Tumor_suppr_Breast/RB1_Breast_T.png
- RPPA normalizations to cell markers/Breast_Plots/Tumor_suppr_Breast/RET(AB1)_Breast_H.png
- RPPA normalizations to cell markers/Breast_Plots/Tumor_suppr_Breast/RET(AB1)_Breast_T.png
- RPPA normalizations to cell markers/Breast_Plots/Tumor_suppr_Breast/RET(AB2)_Breast_H.png
- RPPA normalizations to cell markers/Breast_Plots/Tumor_suppr_Breast/RET(AB2)_Breast_T.png
- RPPA normalizations to cell markers/Breast_Plots/Tumor_suppr_Breast/SHP2_Breast_H.png
- RPPA normalizations to cell markers/Breast_Plots/Tumor_suppr_Breast/SHP2_Breast_T.png
- RPPA normalizations to cell markers/Breast_Plots/Tumor_suppr_Breast/SMAD4_Breast_H.png
- RPPA normalizations to cell markers/Breast_Plots/Tumor_suppr_Breast/SMAD4_Breast_T.png
- RPPA normalizations to cell markers/Breast_Plots/Tumor_suppr_Breast/SMARCB1(AB1)_Breast_H.png
- RPPA normalizations to cell markers/Breast_Plots/Tumor_suppr_Breast/SMARCB1(AB1)_Breast_T.png
- RPPA normalizations to cell markers/Breast_Plots/Tumor_suppr_Breast/SMARCB1(AB2)_Breast_H.png
- RPPA normalizations to cell markers/Breast_Plots/Tumor_suppr_Breast/SMARCB1(AB2)_Breast_T.png
- RPPA normalizations to cell markers/Breast_Plots/Tumor_suppr_Breast/STK11_Breast_H.png
- RPPA normalizations to cell markers/Breast_Plots/Tumor_suppr_Breast/STK11_Breast_T.png
- RPPA normalizations to cell markers/Breast_Plots/Tumor_suppr_Breast/TP53_Breast_H.png
- RPPA normalizations to cell markers/Breast_Plots/Tumor_suppr_Breast/TP53_Breast_T.png
- RPPA normalizations to cell markers/Breast_Plots/Tumor_suppr_Breast/VHL_Breast_H.png
- RPPA normalizations to cell markers/Breast_Plots/Tumor_suppr_Breast/VHL_Breast_T.png
- RPPA normalizations to cell markers/Kidney_plots/
- RPPA normalizations to cell markers/Kidney_plots/Oncoprotein_Kidney/
- RPPA normalizations to cell markers/Kidney_plots/Oncoprotein_Kidney/AKT1_Kidney_H.png
- RPPA normalizations to cell markers/Kidney_plots/Oncoprotein_Kidney/AKT1_Kidney_T.png
- RPPA normalizations to cell markers/Kidney_plots/Oncoprotein_Kidney/ALK_Kidney_H.png
- RPPA normalizations to cell markers/Kidney_plots/Oncoprotein_Kidney/ALK_Kidney_T.png
- RPPA normalizations to cell markers/Kidney_plots/Oncoprotein_Kidney/BRAF_Kidney_H.png
- RPPA normalizations to cell markers/Kidney_plots/Oncoprotein_Kidney/BRAF_Kidney_T.png
- RPPA normalizations to cell markers/Kidney_plots/Oncoprotein_Kidney/CTNNB1_Kidney_H.png
- RPPA normalizations to cell markers/Kidney_plots/Oncoprotein_Kidney/CTNNB1_Kidney_T.png
- RPPA normalizations to cell markers/Kidney_plots/Oncoprotein_Kidney/EGFR_Kidney_H.png
- RPPA normalizations to cell markers/Kidney_plots/Oncoprotein_Kidney/EGFR_Kidney_T.png
- RPPA normalizations to cell markers/Kidney_plots/Oncoprotein_Kidney/FGFR1_Kidney_H.png
- RPPA normalizations to cell markers/Kidney_plots/Oncoprotein_Kidney/FGFR1_Kidney_T.png
- RPPA normalizations to cell markers/Kidney_plots/Oncoprotein_Kidney/FLT3_Kidney_H.png
- RPPA normalizations to cell markers/Kidney_plots/Oncoprotein_Kidney/FLT3_Kidney_T.png
- RPPA normalizations to cell markers/Kidney_plots/Oncoprotein_Kidney/GNA11_Kidney_H.png
- RPPA normalizations to cell markers/Kidney_plots/Oncoprotein_Kidney/GNA11_Kidney_T.png
- RPPA normalizations to cell markers/Kidney_plots/Oncoprotein_Kidney/GNAQ_Kidney_H.png
- RPPA normalizations to cell markers/Kidney_plots/Oncoprotein_Kidney/GNAQ_Kidney_T.png
- RPPA normalizations to cell markers/Kidney_plots/Oncoprotein_Kidney/HRAS_Kidney_H.png
- RPPA normalizations to cell markers/Kidney_plots/Oncoprotein_Kidney/HRAS_Kidney_T.png
- RPPA normalizations to cell markers/Kidney_plots/Oncoprotein_Kidney/IDH1_Kidney_H.png
- RPPA normalizations to cell markers/Kidney_plots/Oncoprotein_Kidney/IDH1_Kidney_T.png
- RPPA normalizations to cell markers/Kidney_plots/Oncoprotein_Kidney/IDH2_Kidney_H.png
- RPPA normalizations to cell markers/Kidney_plots/Oncoprotein_Kidney/IDH2_Kidney_T.png
- RPPA normalizations to cell markers/Kidney_plots/Oncoprotein_Kidney/JAK3_Kidney_H.png
- RPPA normalizations to cell markers/Kidney_plots/Oncoprotein_Kidney/JAK3_Kidney_T.png
- RPPA normalizations to cell markers/Kidney_plots/Oncoprotein_Kidney/KIT_Kidney_H.png
- RPPA normalizations to cell markers/Kidney_plots/Oncoprotein_Kidney/KIT_Kidney_T.png
- RPPA normalizations to cell markers/Kidney_plots/Oncoprotein_Kidney/KRAS_Kidney_H.png
- RPPA normalizations to cell markers/Kidney_plots/Oncoprotein_Kidney/KRAS_Kidney_T.png
- RPPA normalizations to cell markers/Kidney_plots/Oncoprotein_Kidney/MET_Kidney_H.png
- RPPA normalizations to cell markers/Kidney_plots/Oncoprotein_Kidney/MET_Kidney_T.png
- RPPA normalizations to cell markers/Kidney_plots/Oncoprotein_Kidney/NRAS_Kidney_H.png
- RPPA normalizations to cell markers/Kidney_plots/Oncoprotein_Kidney/NRAS_Kidney_T.png
- RPPA normalizations to cell markers/Kidney_plots/Oncoprotein_Kidney/PDGFRA_Kidney_H.png
- RPPA normalizations to cell markers/Kidney_plots/Oncoprotein_Kidney/PDGFRA_Kidney_T.png
- RPPA normalizations to cell markers/Kidney_plots/Oncoprotein_Kidney/SRC(AB1)_Kidney_H.png
- RPPA normalizations to cell markers/Kidney_plots/Oncoprotein_Kidney/SRC(AB1)_Kidney_T.png
- RPPA normalizations to cell markers/Kidney_plots/Oncoprotein_Kidney/SRC(AB2)_Kidney_H.png
- RPPA normalizations to cell markers/Kidney_plots/Oncoprotein_Kidney/SRC(AB2)_Kidney_T.png
- RPPA normalizations to cell markers/Kidney_plots/Oncoprotein_Kidney/TPOR_Kidney_H.png
- RPPA normalizations to cell markers/Kidney_plots/Oncoprotein_Kidney/TPOR_Kidney_T.png
- RPPA normalizations to cell markers/Kidney_plots/Oncoprotein_Kidney/VEGFR2(AB1)_Kidney_H.png
- RPPA normalizations to cell markers/Kidney_plots/Oncoprotein_Kidney/VEGFR2(AB1)_Kidney_T.png
- RPPA normalizations to cell markers/Kidney_plots/Oncoprotein_Kidney/VEGFR2(AB2)_Kidney_H.png
- RPPA normalizations to cell markers/Kidney_plots/Oncoprotein_Kidney/VEGFR2(AB2)_Kidney_T.png
- RPPA normalizations to cell markers/Kidney_plots/Tumor_suppr_Kidney/
- RPPA normalizations to cell markers/Kidney_plots/Tumor_suppr_Kidney/ABL1_Kidney_H.png
- RPPA normalizations to cell markers/Kidney_plots/Tumor_suppr_Kidney/ABL1_Kidney_T.png
- RPPA normalizations to cell markers/Kidney_plots/Tumor_suppr_Kidney/APC(AB1)_Kidney_H.png
- RPPA normalizations to cell markers/Kidney_plots/Tumor_suppr_Kidney/APC(AB1)_Kidney_T.png
- RPPA normalizations to cell markers/Kidney_plots/Tumor_suppr_Kidney/APC(AB2)_Kidney_H.png
- RPPA normalizations to cell markers/Kidney_plots/Tumor_suppr_Kidney/APC(AB2)_Kidney_T.png
- RPPA normalizations to cell markers/Kidney_plots/Tumor_suppr_Kidney/ATM_Kidney_H.png
- RPPA normalizations to cell markers/Kidney_plots/Tumor_suppr_Kidney/ATM_Kidney_T.png
- RPPA normalizations to cell markers/Kidney_plots/Tumor_suppr_Kidney/CDH1_Kidney_H.png
- RPPA normalizations to cell markers/Kidney_plots/Tumor_suppr_Kidney/CDH1_Kidney_T.png
- RPPA normalizations to cell markers/Kidney_plots/Tumor_suppr_Kidney/CSF1R_Kidney_H.png
- RPPA normalizations to cell markers/Kidney_plots/Tumor_suppr_Kidney/CSF1R_Kidney_T.png
- RPPA normalizations to cell markers/Kidney_plots/Tumor_suppr_Kidney/ERBB2_Kidney_H.png
- RPPA normalizations to cell markers/Kidney_plots/Tumor_suppr_Kidney/ERBB2_Kidney_T.png
- RPPA normalizations to cell markers/Kidney_plots/Tumor_suppr_Kidney/ERBB4_Kidney_H.png
- RPPA normalizations to cell markers/Kidney_plots/Tumor_suppr_Kidney/ERBB4_Kidney_T.png
- RPPA normalizations to cell markers/Kidney_plots/Tumor_suppr_Kidney/EZH2_Kidney_H.png
- RPPA normalizations to cell markers/Kidney_plots/Tumor_suppr_Kidney/EZH2_Kidney_T.png
- RPPA normalizations to cell markers/Kidney_plots/Tumor_suppr_Kidney/FBXW7_Kidney_H.png
- RPPA normalizations to cell markers/Kidney_plots/Tumor_suppr_Kidney/FBXW7_Kidney_T.png
- RPPA normalizations to cell markers/Kidney_plots/Tumor_suppr_Kidney/FGFR2_Kidney_H.png
- RPPA normalizations to cell markers/Kidney_plots/Tumor_suppr_Kidney/FGFR2_Kidney_T.png
- RPPA normalizations to cell markers/Kidney_plots/Tumor_suppr_Kidney/FGFR3_Kidney_H.png
- RPPA normalizations to cell markers/Kidney_plots/Tumor_suppr_Kidney/FGFR3_Kidney_T.png
- RPPA normalizations to cell markers/Kidney_plots/Tumor_suppr_Kidney/GNAS_Kidney_H.png
- RPPA normalizations to cell markers/Kidney_plots/Tumor_suppr_Kidney/GNAS_Kidney_T.png
- RPPA normalizations to cell markers/Kidney_plots/Tumor_suppr_Kidney/HNF1A_Kidney_H.png
- RPPA normalizations to cell markers/Kidney_plots/Tumor_suppr_Kidney/HNF1A_Kidney_T.png
- RPPA normalizations to cell markers/Kidney_plots/Tumor_suppr_Kidney/JAK2_Kidney_H.png
- RPPA normalizations to cell markers/Kidney_plots/Tumor_suppr_Kidney/MLH1_Kidney_H.png
- RPPA normalizations to cell markers/Kidney_plots/Tumor_suppr_Kidney/MLH1_Kidney_T.png
- RPPA normalizations to cell markers/Kidney_plots/Tumor_suppr_Kidney/NOTCH1_Kidney_H.png
- RPPA normalizations to cell markers/Kidney_plots/Tumor_suppr_Kidney/NOTCH1_Kidney_T.png
- RPPA normalizations to cell markers/Kidney_plots/Tumor_suppr_Kidney/NPM1(AB1)_Kidney_H.png
- RPPA normalizations to cell markers/Kidney_plots/Tumor_suppr_Kidney/NPM1(AB1)_Kidney_T.png
- RPPA normalizations to cell markers/Kidney_plots/Tumor_suppr_Kidney/NPM1(AB2)_Kidney_H.png
- RPPA normalizations to cell markers/Kidney_plots/Tumor_suppr_Kidney/NPM1(AB2)_Kidney_T.png
- RPPA normalizations to cell markers/Kidney_plots/Tumor_suppr_Kidney/p14ARF_Kidney_H.png
- RPPA normalizations to cell markers/Kidney_plots/Tumor_suppr_Kidney/p14ARF_Kidney_T.png
- RPPA normalizations to cell markers/Kidney_plots/Tumor_suppr_Kidney/p16INK4A(AB1)_Kidney_H.png
- RPPA normalizations to cell markers/Kidney_plots/Tumor_suppr_Kidney/p16INK4A(AB1)_Kidney_T.png
- RPPA normalizations to cell markers/Kidney_plots/Tumor_suppr_Kidney/p16INK4A(AB2)_Kidney_H.png
- RPPA normalizations to cell markers/Kidney_plots/Tumor_suppr_Kidney/p16INK4A(AB2)_Kidney_T.png
- RPPA normalizations to cell markers/Kidney_plots/Tumor_suppr_Kidney/PTEN_Kidney_H.png
- RPPA normalizations to cell markers/Kidney_plots/Tumor_suppr_Kidney/PTEN_Kidney_T.png
- RPPA normalizations to cell markers/Kidney_plots/Tumor_suppr_Kidney/RB1_Kidney_H.png
- RPPA normalizations to cell markers/Kidney_plots/Tumor_suppr_Kidney/RB1_Kidney_T.png
- RPPA normalizations to cell markers/Kidney_plots/Tumor_suppr_Kidney/RET(AB1)_Kidney_H.png
- RPPA normalizations to cell markers/Kidney_plots/Tumor_suppr_Kidney/RET(AB1)_Kidney_T.png
- RPPA normalizations to cell markers/Kidney_plots/Tumor_suppr_Kidney/RET(AB2)_Kidney_H.png
- RPPA normalizations to cell markers/Kidney_plots/Tumor_suppr_Kidney/RET(AB2)_Kidney_T.png
- RPPA normalizations to cell markers/Kidney_plots/Tumor_suppr_Kidney/SHP2_Kidney_H.png
- RPPA normalizations to cell markers/Kidney_plots/Tumor_suppr_Kidney/SHP2_Kidney_T.png
- RPPA normalizations to cell markers/Kidney_plots/Tumor_suppr_Kidney/SMAD4_Kidney_H.png
- RPPA normalizations to cell markers/Kidney_plots/Tumor_suppr_Kidney/SMAD4_Kidney_T.png
- RPPA normalizations to cell markers/Kidney_plots/Tumor_suppr_Kidney/SMARCB1(AB1)_Kidney_H.png
- RPPA normalizations to cell markers/Kidney_plots/Tumor_suppr_Kidney/SMARCB1(AB1)_Kidney_T.png
- RPPA normalizations to cell markers/Kidney_plots/Tumor_suppr_Kidney/SMARCB1(AB2)_Kidney_H.png
- RPPA normalizations to cell markers/Kidney_plots/Tumor_suppr_Kidney/SMARCB1(AB2)_Kidney_T.png
- RPPA normalizations to cell markers/Kidney_plots/Tumor_suppr_Kidney/STK11_Kidney_H.png
- RPPA normalizations to cell markers/Kidney_plots/Tumor_suppr_Kidney/STK11_Kidney_T.png
- RPPA normalizations to cell markers/Kidney_plots/Tumor_suppr_Kidney/TP53_Kidney_H.png
- RPPA normalizations to cell markers/Kidney_plots/Tumor_suppr_Kidney/TP53_Kidney_T.png
- RPPA normalizations to cell markers/Kidney_plots/Tumor_suppr_Kidney/VHL_Kidney_H.png
- RPPA normalizations to cell markers/Kidney_plots/Tumor_suppr_Kidney/VHL_Kidney_T.png
